# Supplementary material for: Survey Research on Health Inequalities: Exploring the Availability of Indicators of Multiple Forms of Capital in Canadian Datasets
Source: Int J Public Health. 2021 Sep 20;66:584916. doi: 10.3389/ijph.2021.584916 (PMC8489296; doi:10.3389/ijph.2021.584916)
Supplement: Supplementary file 2 [file DataSheet1.xlsx]

## Sheet: socclassandhealth
			Indicators
Survey Title	Survey Year	Master File or PUMF	Income				Wealth					Education					Occupation					Life Course					Neighbourhood			Social Capital							Cultural Capital				Self-Reported Social Class	Intersections
survey_title	survey_year	master_pumf	INCOME1_amountsource	INCOME2_basicneeds	INCOME3_barriers	INCOME_any	WEALTH1_assets	WEALTH2_spending	WEALTH3_savingsdebt	WEALTH4_insurance	WEALTH_any	EDUC1_level	EDCU2_field	EDUC3_literacy	EDUC4_informal	EDUC_any	OCCUP1_workstatus	OCCUP2_occupation	OCCUP3_class	OCCUP4_jobdetails	OCCUP_any	LC1_parents	LC2_otherfamily	LC3_community	LC4_events	LC_any	NEIGH1_geog	NEIGH2_resources	NEIGH_any	SC1_trust	SC2_community	SC3_support	SC4_others	SC5_political	SC6_orgs	SC_any	CC1_activities	CC2_knowledge	CC3_purchase	CC_any	SRSC1	INT1_age	INT2_sex	INT3_marstat	INT4_famstruc	INT5_raceethnic	INT6_religion	INT7_geog	INT8_immig
Access and Support to Education and Training Survey (ASETS)	2008	PUMF-D	0	0	0	0	1	1	1	0	1	1	1	0	0	1	1	1	0	1	1	0	0	0	0	0	0	0	0	0	0	1	1	0	1	1	1	1	0	1	0	1	1	1	1	0	0	1	0
Adult Education and Training Survey (AETS)	1998	MF-D	1	0	1	1	1	1	0	0	1	1	1	0	1	1	1	1	1	1	1	1	0	0	0	1	0	0	0	0	0	1	1	0	0	1	1	0	0	1	0	1	1	1	1	1	0	1	1
Adult Education Survey (AES) - check multiple choice for categorization	1984	PUMF-D	0	0	0	0	0	1	0	0	1	1	0	0	1	1	1	1	0	0	1	1	0	0	0	1	0	0	0	0	0	0	0	0	0	0	1	0	0	1	0	1	1	1	1	0	0	1	1
Adult Training Survey (ATS) superseded by AETS	1986	PUMF-D	0	0	0	0	0	1	0	0	1	1	1	0	0	1	1	1	0	1	1	0	0	0	0	0	0	0	0	0	0	0	0	0	0	0	1	0	0	1	0	1	1	1	1	0	0	1	0
Attitudes and behaviours regarding the non-medical use of drugs: Canadian Adults	1969-70	PUMF-D	1	0	0	1	0	0	0	0	0	1	1	0	0	1	1	1	0	0	1	0	1	0	0	1	1	1	1	0	0	1	1	0	1	1	1	1	0	1	0	1	1	1	1	0	1	1	1
Attitudes toward civil liberties and the Canadian Charter of Rights, 1987	1987	PUMF-D	1	0	0	1	0	0	0	0	0	1	1	0	0	1	1	1	0	0	1	0	1	1	0	1	0	0	0	1	0	0	1	1	1	1	0	0	0	0	1	1	1	1	1	1	1	1	1
Canada Fitness Survey	1981	PUMF-D	1	0	1	1	1	0	0	0	1	1	0	0	0	1	1	1	0	0	1	0	0	0	0	0	0	1	1	0	0	1	1	0	0	1	1	1	0	1	0	1	1	1	1	0	0	1	1
Canada Health Monitor Surveys	1998	PUMF-D	1	0	1	1	0	1	0	1	1	1	0	0	0	1	1	1	0	1	1	0	0	0	0	0	0	0	0	0	0	0	1	0	0	1	0	0	1	1	0	1	1	1	0	1	1	1	0
Canada Health Survey (CHS)	1978-79	PUMF-D	1	0	0	1	1	0	0	0	1	1	0	0	0	1	1	1	0	0	1	1	0	0	1	1	0	0	0	0	0	0	1	0	0	1	1	0	0	1	0	1	1	1	1	0	0	1	1
Canada Survey of Giving, Volunteering and Participating	2007	MF-D	1	0	1	1	0	1	0	0	1	1	0	0	1	1	1	1	0	0	1	0	1	0	0	1	1	0	1	0	0	0	0	0	1	1	1	0	1	1	0	1	1	1	1	1	1	1	1
Canada's Alcohol and Other Drugs Survey	1994	PUMF-D	1	1	0	1	0	0	0	0	0	1	0	0	0	1	1	1	0	0	1	1	1	0	0	1	0	1	1	0	0	1	1	0	0	1	1	0	0	1	0	1	1	1	1	0	1	1	1
Canadian Addiction Survey, 2004	2004	PUMF-D	1	1	0	1	0	1	0	0	1	1	0	0	0	1	1	1	0	0	1	0	0	0	0	0	0	0	0	0	0	1	1	0	0	1	1	0	0	1	0	1	1	1	1	1	0	1	1
Canadian Alcohol and Drug Use Monitoring Survey	2012	PUMF-D	0	1	0	1	0	0	0	0	0	1	0	0	0	1	1	1	0	0	1	0	0	0	0	0	0	0	0	0	0	1	0	0	0	1	0	0	0	0	0	1	1	1	1	1	0	1	0
Canadian Community Health Survey - Annual Component (CCHS) 1-year & 2-year files	2015	MF-D	1	1	1	1	1	0	0	1	1	1	0	0	0	1	1	1	0	1	1	0	0	0	0	0	1	1	1	0	1	1	0	0	0	1	1	1	0	1	1	1	1	1	1	1	0	1	1
Canadian Community Health Survey - Mental Health & Well-Being (CCHS)	2002	MF-D	1	1	0	1	1	1	0	1	1	1	0	0	0	1	1	1	0	1	1	0	0	0	1	1	1	0	1	0	1	1	0	0	1	1	1	0	0	1	0	1	1	1	1	1	1	1	1
Canadian Community Health Survey - Mental Health (CCHS)	2012	PUMF-D	1	1	1	1	1	1	0	1	1	1	0	0	0	1	1	1	0	1	1	0	1	0	0	1	0	0	0	0	1	1	0	0	1	1	0	0	1	1	0	1	1	1	1	1	0	1	1
Canadian Community Health Survey - Nutrition (CCHS)	2015	MF-D	1	1	0	1	1	0	0	0	1	1	0	0	0	1	1	0	0	0	1	0	0	0	0	0	1	0	1	0	1	0	0	0	0	1	1	0	0	1	0	1	1	1	1	1	0	1	1
Canadian Community Health Survey: Rapid Response	2016	PUMF-D	1	0	1	1	1	0	0	0	1	1	0	0	0	1	1	1	0	0	1	1	0	0	0	1	0	1	1	0	1	0	1	0	0	1	1	0	0	1	0	1	1	1	1	1	0	1	1
Canadian Election Surveys	2011	PUMF-D	1	0	0	1	1	1	0	0	1	1	0	0	0	1	1	1	0	0	1	0	0	0	0	0	1	0	1	0	1	1	1	1	1	1	1	0	0	1	0	1	1	1	1	1	1	1	1
Canadian Financial Capability Survey (CFCS)	2014	PUMF-D	1	0	1	1	1	1	1	1	1	1	0	0	1	1	1	1	0	0	1	0	0	0	0	0	0	0	0	0	0	1	0	0	0	1	0	0	1	1	1	1	1	1	1	1	0	1	1
Canadian Health Measures Survey (CHMS)	2012-2013	MF-D	1	0	0	1	1	0	0	0	1	1	0	0	0	1	1	1	0	1	1	0	0	0	0	0	0	0	0	0	0	1	1	0	0	1	1	0	0	1	0	1	1	1	1	1	0	1	1
Canadian Heart Health Survey	1986-1992	PUMF-D	1	1	0	1	0	0	0	0	0	1	0	0	0	1	1	1	0	0	1	1	0	0	0	1	0	0	0	0	0	0	0	0	0	0	0	1	0	1	0	1	1	1	1	0	0	1	0
Canadian Income Survey (CIS)	2015	MF-D	1	1	0	1	1	1	0	0	1	1	0	0	0	1	1	1	0	1	1	0	0	0	0	0	1	0	1	0	0	0	0	0	0	0	0	0	0	0	0	1	1	1	1	1	0	1	1
Canadian Internet Use Survey (CIUS) (preceded by HIUS)	2012	MF-D	1	0	1	1	1	0	0	0	1	1	0	0	0	1	1	1	0	1	1	0	0	0	0	0	1	0	1	0	0	1	1	0	0	1	0	0	1	1	0	1	1	1	1	1	0	1	1
Canadian National Health Survey (CNHS)	2016	PUMF-D	1	1	1	1	1	1	0	1	1	1	0	0	0	1	1	1	0	1	1	0	0	0	0	0	0	1	1	1	1	1	1	0	0	1	1	1	0	1	1	1	1	1	1	1	0	1	1
Canadian Social Fabric Study	1997	PUMF-D	1	0	0	1	1	1	0	0	1	1	0	0	0	1	1	1	0	0	1	0	0	1	0	1	0	0	0	1	1	0	1	0	1	1	0	0	0	0	1	1	1	1	1	1	1	1	1
Canadian Survey of Economic Well-being (CSEW)	2013	MF-D	1	1	1	1	1	1	0	0	1	1	0	0	0	1	1	1	0	0	1	0	0	0	0	0	0	1	1	0	0	1	1	0	0	1	1	0	0	1	0	1	1	1	1	1	0	1	1
Canadian Survey of Experiences with Primary Health Care (CSE-PHC)	2008	MF-D	1	0	1	1	0	0	0	0	0	1	0	0	0	1	1	0	0	0	1	0	0	0	0	0	0	1	1	0	0	0	0	0	0	0	0	0	0	0	0	1	1	0	1	0	0	1	0
Canadian Tobacco Use Monitoring Surveys (continued by CTADS)	2012	MF-D	0	0	0	0	1	1	1	0	1	1	0	0	0	1	1	1	1	1	1	0	0	0	0	0	1	0	1	0	0	1	0	0	0	1	0	0	1	1	0	1	1	1	1	1	0	1	0
Canadian Tobacco, Alcohol and Drugs Survey (CTADS)	2015	MF-D	0	0	0	0	0	1	0	0	1	0	0	0	0	0	1	1	0	0	1	0	0	0	0	0	0	0	0	0	0	1	0	0	0	1	0	0	1	1	0	1	1	1	1	0	0	1	0
Canadian Travel Survey	2004	PUMF-D	1	0	0	1	0	1	0	0	1	1	0	0	0	1	1	1	0	0	1	0	0	0	0	0	0	0	0	0	0	1	1	0	0	1	1	0	1	1	0	1	1	1	1	0	0	1	0
Census of Population	2006	MF-D	1	0	0	1	1	1	0	0	1	1	1	0	0	1	1	1	0	1	1	0	0	0	0	0	1	1	1	0	0	0	0	0	1	1	0	0	0	0	0	1	1	1	1	1	0	1	1
Class Structure and Class Consciousness: Canada Survey	1983	PUMF-D	1	0	0	1	1	1	1	0	1	1	1	0	0	1	1	1	1	1	1	1	1	1	0	1	0	1	1	0	0	1	0	1	1	1	1	0	0	1	1	1	1	1	1	1	1	1	1
CRIC Charter of Rights Survey	2002	PUMF-D	1	0	0	1	0	0	0	0	0	1	0	0	0	1	1	0	0	0	1	0	0	0	0	0	0	0	0	1	0	0	0	1	0	1	0	0	0	0	0	1	1	0	0	0	1	1	0
Equality, Security and Community	1999	PUMF-D	1	0	0	1	0	1	1	0	1	1	0	0	0	1	1	1	0	1	1	1	0	0	1	1	0	0	0	1	1	1	1	1	1	1	1	0	1	1	1	1	1	1	1	1	1	1	1
Ethnic Diversity Survey (EDS)	2002	MF-D	1	1	0	1	1	1	0	0	1	1	1	0	0	1	1	1	0	1	1	1	1	0	0	1	1	1	1	1	1	0	0	1	1	1	1	0	0	1	0	1	1	1	1	1	1	1	1
Family Food Expenditure survey (FFE)	1992	PUMF-D	1	0	0	1	1	1	0	0	1	1	0	0	0	1	1	1	0	0	1	0	0	0	0	0	0	0	0	0	0	0	0	0	0	0	0	0	1	1	0	1	1	1	1	0	0	1	1
Family History Survey	1984	PUMF-D	0	0	0	0	1	0	0	0	1	1	0	0	0	1	1	1	0	0	1	0	0	0	1	1	0	0	0	0	0	0	0	0	0	0	0	0	0	0	0	1	1	1	1	0	0	1	0
Food Expenditure Survey (FES)	2001	PUMF-D	1	0	0	1	0	1	0	0	1	0	0	0	0	0	0	0	0	0	0	0	0	0	0	0	0	0	0	0	0	0	0	0	0	0	0	0	0	0	0	1	1	1	1	0	0	1	0
General Social Survey Giving, Volunteering and Participating (GSS GVP)	2013	MF-D	1	0	1	1	0	1	0	0	1	1	1	0	0	1	1	1	0	1	1	0	0	0	0	0	1	0	1	0	0	1	0	1	1	1	0	0	1	1	0	1	1	1	1	1	1	1	1
General Social Survey, Access to and Use of Information Communication Technology (GSS)	2000	MF-D	1	0	1	1	1	1	0	0	1	1	0	0	0	1	1	1	0	1	1	1	0	0	1	1	1	0	1	1	0	1	1	1	1	1	1	1	1	1	0	1	1	1	1	1	0	1	1
General Social Survey, Caregiving and Care Receiving (GSS)	2012	MF-D	1	0	0	1	1	1	1	0	1	1	0	0	0	1	1	1	0	1	1	0	0	0	1	1	1	1	1	1	0	1	1	0	0	1	1	0	0	1	0	1	1	1	1	1	1	1	1
General Social Survey, Education, Work and Retirement (GSS)	1989 (4)	MF-D	1	0	0	1	1	0	0	1	1	1	1	0	0	1	1	1	0	1	1	0	0	0	1	1	0	0	0	0	0	1	1	0	1	1	1	1	1	1	1	1	1	1	1	1	1	1	1
General Social Survey, Family (GSS)	2006 (20)	MF-D	1	0	1	1	1	0	0	0	1	1	0	0	0	1	1	1	0	1	1	1	1	0	1	1	1	1	1	0	1	1	0	0	0	1	0	0	0	0	0	1	1	1	1	1	1	1	1
General Social Survey, Health (GSS)	1991 (6)	MF-D	1	1	1	1	1	0	0	0	1	1	0	0	0	1	1	1	0	1	1	0	0	0	0	0	1	0	1	0	0	0	0	0	0	0	0	1	0	1	1	1	1	1	1	1	1	1	1
General Social Survey, Social Identity/Social Networks	2013(27)	MF-D	1	0	0	1	1	1	0	0	1	1	1	0	0	1	1	1	0	0	1	0	0	0	0	0	1	0	1	1	0	1	0	1	1	1	1	1	1	1	0	1	1	1	1	1	1	1	1
General Social Survey, Time Use (GSS)	2010 (24)	MF-D	1	0	1	1	1	0	0	0	1	1	1	0	0	1	1	1	0	1	1	1	0	0	0	1	1	1	1	0	0	1	1	0	1	1	1	0	0	1	0	1	1	1	1	1	1	1	1
General Social Survey, Victimization (GSS)	2014 (28)	MF-D	1	0	0	1	1	0	0	1	1	1	0	0	0	1	1	0	0	0	1	1	1	0	0	1	1	1	1	1	1	1	0	0	1	1	1	0	1	1	0	1	1	1	1	1	1	1	1
Health Promotion Survey (HPS)	1985	MF-D	1	0	1	1	0	0	0	0	0	1	0	0	0	1	1	1	0	1	1	0	0	0	0	0	0	0	0	0	0	1	0	0	0	1	0	0	0	0	0	1	1	1	1	0	0	1	0
Health Services Access Survey (HSAS)	2001 (1.1)	MF-D	1	0	0	1	0	0	0	0	0	1	0	0	0	1	1	0	0	0	1	0	0	0	0	0	1	1	1	0	0	0	0	0	0	0	0	0	0	0	0	1	1	1	1	0	0	1	1
Heart Health in Canada, 1986-1992	1998	PUMF-D	1	1	0	1	0	0	0	0	0	1	0	0	0	1	1	1	0	0	1	1	0	0	0	1	0	0	0	0	0	1	0	0	0	1	0	1	0	1	0	1	1	1	1	0	0	1	0
Household Energy Use Survey	1993	PUMF-D	1	0	0	1	1	1	0	0	1	1	0	0	0	1	1	0	0	0	1	0	0	0	0	0	0	1	1	0	0	0	0	0	0	0	0	0	1	1	0	1	1	1	1	0	0	1	0
Household Facilities by Income and Other Characteristics (HIFE) (also known as Household Facilities and Equipment Survey)	1997	MF-D	1	0	1	1	1	0	0	0	1	0	0	0	0	0	0	0	0	0	0	0	0	0	0	0	0	1	1	0	0	0	0	0	0	0	0	0	1	1	0	1	1	1	1	0	0	1	0
Household Internet Use Survey (superseded by CIUS)	2003	PUMF-D	1	0	0	1	1	1	0	0	1	1	0	0	0	1	1	0	0	1	1	0	0	0	0	0	0	0	0	0	0	1	0	0	0	1	1	0	1	1	0	1	1	1	1	0	0	1	0
Households and the Environment Survey (HES)	2015	PUMF-D	1	0	0	1	1	1	0	0	1	1	0	0	0	1	1	0	0	0	1	0	0	0	0	0	0	0	0	0	0	0	0	0	1	1	1	0	1	1	0	1	1	1	1	0	0	1	0
Individuals Aged 15 years and Over with and without Income	1998	PUMF-D	1	1	0	1	1	0	0	0	1	1	0	0	0	1	1	1	0	0	1	0	0	0	0	0	0	0	0	0	0	0	0	0	0	0	0	0	0	0	0	1	1	1	1	0	0	1	1
International Adult Literacy and Skills Survey - Canada file	2003	MF-D	1	0	1	1	1	0	0	0	1	1	0	1	1	1	1	1	1	1	1	1	0	0	0	1	1	0	1	0	0	1	0	1	1	1	1	0	1	1	0	1	1	0	1	1	0	1	1
International Adult Literacy Survey	1994	MF-D	1	0	1	1	0	1	0	0	1	1	1	1	0	1	1	1	0	1	1	1	0	0	0	1	0	0	0	0	0	1	0	0	0	1	1	0	0	1	0	1	1	1	1	1	0	1	1
International Survey of Reading Skills (ISRS)	2004-2005	PUMF-D	0	0	0	0	0	1	0	0	1	1	1	1	1	1	1	0	0	0	1	0	0	0	0	0	0	0	0	0	0	1	0	0	1	1	1	0	0	1	0	1	1	1	0	0	0	0	0
Joint Canada/United States Survey of Health (JCUSH)	2002-2003	PUMF-D	1	0	1	1	0	0	1	1	1	1	0	0	0	1	0	0	0	0	0	0	0	0	0	0	0	1	1	0	0	0	0	0	0	0	1	0	0	1	0	1	1	1	1	1	0	0	0
Labour Force Survey (LFS)	2012	MF-D	1	0	0	1	1	0	0	0	1	1	0	0	0	1	1	1	0	1	1	1	0	0	0	1	1	0	1	0	0	1	0	0	0	1	0	0	0	0	0	1	1	1	1	1	0	1	1
Labour Market Activity Survey (LMAS)	1986-1990	PUMF-D	1	0	0	1	0	0	0	0	0	1	0	0	1	1	1	1	0	1	1	0	0	0	0	0	0	0	0	0	0	1	0	0	0	1	0	0	0	0	0	1	1	1	1	1	0	1	1
Leisure Time Activities and Reading Habits	1978	PUMF-D	0	0	0	0	0	0	0	0	0	1	1	0	0	1	1	1	0	0	1	0	0	0	0	0	0	1	1	0	0	1	0	0	1	1	1	1	0	1	0	1	1	1	0	0	0	1	0
Longitudinal and International Study of Adults (LISA)	2014	PUMF-D	1	0	1	1	0	1	1	0	1	1	1	0	0	1	1	1	0	1	1	1	1	0	1	1	0	0	0	0	0	1	0	0	0	1	0	0	0	0	0	0	0	1	1	1	0	1	1
Multiculturalism Attitude Survey	1991	PUMF-D	1	0	0	1	0	0	0	0	0	1	0	0	0	1	1	0	1	0	1	0	0	0	0	0	0	1	1	0	0	1	0	0	1	1	0	0	0	0	0	1	1	0	1	1	1	1	1
National Alcohol and Drug Survey	1989	PUMF-D	1	0	0	1	1	0	0	0	1	1	0	0	0	1	1	1	0	0	1	0	0	0	0	0	0	1	1	0	0	1	1	0	0	1	1	0	0	1	0	1	1	1	1	1	1	1	0
National Electronic Media Use Survey	1996	PUMF-D	1	0	0	1	1	1	0	0	1	1	0	0	0	1	1	0	0	0	1	0	0	0	0	0	0	0	0	0	0	0	0	0	0	0	1	1	0	1	0	1	1	1	1	0	0	1	1
National Household Survey (NHS)	2011	PUMF-D	1	1	0	1	1	0	0	0	1	1	1	0	0	1	1	1	0	1	1	0	0	0	0	0	1	1	1	0	0	0	0	0	0	0	0	0	0	0	0	1	1	1	1	1	0	1	1
National Population Health Survey: Household Component, Cross-sectional (NPHS)	1998-1999	PUMF-D	1	1	1	1	1	0	0	1	1	1	0	0	0	1	1	1	0	1	1	1	1	0	0	1	0	0	0	0	0	1	0	0	0	1	1	0	0	1	0	1	1	1	1	1	0	1	1
National Population Health Survey: Household Component, Longitudinal (NPHS)	2010-2011	MF-D	1	1	1	1	1	0	0	1	1	1	0	0	0	1	1	1	0	1	1	1	1	0	0	1	1	1	1	0	0	1	0	0	1	1	1	1	0	1	0	1	1	1	1	1	0	1	1
National Private Vehicle Use Survey (NPVUS)	1996	MF-D	1	0	0	1	1	0	0	0	1	1	0	0	0	1	1	1	0	1	1	0	0	0	0	0	0	0	0	0	0	1	1	0	0	1	1	0	1	1	0	1	1	1	1	0	0	1	0
National Survey of Giving, Volunteering and Participating	2000	PUMF-D	1	0	0	1	0	1	0	0	1	1	0	0	0	1	1	1	0	1	1	0	1	0	0	1	0	0	0	0	0	0	1	0	1	1	1	0	0	1	0	1	1	1	1	1	1	1	1
National Survey on Drinking and Driving	1988	PUMF-D	1	0	0	1	0	0	0	0	0	1	0	0	0	1	1	1	0	0	1	0	0	0	0	0	0	1	1	0	0	1	1	0	0	1	1	1	0	1	0	1	1	1	1	0	0	1	0
Nutrition Canada National Survey	1970-1972	PUMF-D	1	0	0	1	1	1	0	0	1	1	0	0	0	1	1	0	0	0	1	0	0	0	1	1	1	1	1	0	0	1	0	0	0	1	1	0	1	1	0	1	1	0	1	1	0	1	1
Political Support in Canada	1993	PUMF-D	1	0	0	1	0	0	0	0	0	1	0	0	0	1	1	1	0	0	1	0	0	0	0	0	1	0	1	1	0	0	0	1	0	1	1	0	0	1	0	1	1	0	1	0	0	1	0
Program for the International Assessment of Adult Competencies	2012	MF-D	1	0	1	1	0	0	0	0	0	1	1	0	0	1	1	1	0	1	1	0	0	0	0	0	1	0	1	1	0	0	1	0	1	1	1	0	0	1	0	1	1	1	1	1	0	1	1
Residential Telephone Services Survey	2013	MF-D	0	0	0	0	1	0	0	0	1	1	0	0	0	1	1	0	0	0	1	0	0	0	0	0	0	0	0	0	0	0	0	0	0	0	0	0	0	0	0	1	1	0	1	0	0	1	0
Retirement and Pre-Retirement Survey	1975	PUMF-D	1	1	1	1	1	0	0	0	1	0	0	0	0	0	1	1	0	1	1	0	0	0	0	0	0	0	0	0	0	1	1	0	1	1	1	1	0	1	1	1	1	1	1	0	0	1	1
Smoking Habits of Canadians (also called Survey of Smoking Habits)	1986	PUMF-D	0	0	0	0	0	0	0	0	0	1	0	0	0	1	1	1	0	1	1	0	0	0	0	0	0	0	0	0	0	0	0	0	0	0	0	0	1	1	0	1	1	1	1	0	0	1	0
Sun Exposure Survey	1996	PUMF-D	1	1	0	1	0	0	0	0	0	1	0	0	0	1	1	0	0	1	1	0	0	0	0	0	0	0	0	0	0	1	0	0	0	1	1	1	0	1	0	1	1	1	1	1	0	1	1
Survey of 1981 Work History	1981	PUMF-D	1	0	0	1	0	0	0	0	0	1	0	0	0	1	1	1	0	1	1	0	0	0	0	0	0	0	0	0	0	0	0	0	0	0	0	0	0	0	0	1	1	1	1	0	0	1	0
Survey of Annual Work Patterns	1985	PUMF-D	0	0	0	0	0	0	0	0	0	1	0	0	0	1	1	1	0	0	1	0	0	0	0	0	0	0	0	0	0	0	0	0	0	0	0	0	0	0	0	1	1	1	0	0	0	1	0
Survey of Canadian Attitudes toward Learning (SCAL)	2008	PUMF-D	1	0	0	1	0	0	0	0	0	1	0	1	0	1	1	0	0	1	1	0	1	0	0	1	1	0	1	1	0	1	1	1	1	1	1	1	0	1	0	1	1	1	1	1	0	1	1
Survey of Consumer Finances (SCF)	1998	PUMF-D	1	1	1	1	1	0	0	0	1	1	0	0	0	1	1	1	0	0	1	0	0	0	0	0	0	0	0	0	0	0	0	0	0	0	0	0	0	0	0	1	1	1	1	0	0	1	1
Survey of Emergency Preparedness and Resilience in Canada (SEPR)	2014	PUMF-D	1	0	0	1	0	0	0	1	1	1	0	0	0	1	0	0	0	0	0	0	0	0	0	0	0	1	1	1	1	1	0	1	0	1	0	0	0	0	0	0	0	0	0	1	1	0	1
Survey of Family Expenditures (Famex)	1969	MF-D	1	0	0	1	1	1	0	1	1	1	0	0	0	1	1	1	0	0	1	0	0	0	0	0	0	0	0	0	0	0	0	0	0	0	0	0	1	1	0	1	1	1	1	0	0	1	1
Survey of Financial Security (SFS)	2005	MF-D	1	1	0	1	1	1	1	0	1	1	0	0	0	1	1	1	0	0	1	0	0	0	0	0	1	0	1	0	0	1	0	0	1	1	0	0	0	0	0	1	1	1	1	0	0	1	1
Survey of Fitness, Physical Recreation and Sport	1976	PUMF-D	1	0	1	1	1	1	0	0	1	1	0	0	0	1	1	1	0	0	1	0	0	1	0	1	0	0	0	0	0	1	1	0	0	1	1	1	0	1	0	1	1	1	0	0	0	1	1
Survey of Household Energy Use	2003	PUMF-D	1	0	0	1	1	1	0	0	1	1	0	0	0	1	1	0	0	0	1	0	0	0	0	0	0	1	1	0	0	0	0	0	0	0	0	0	1	1	0	1	1	1	1	0	0	1	0
Survey of Household Spending (SHS)	2009	MF-D	1	0	0	1	1	1	1	0	1	1	0	0	0	1	1	0	0	0	1	0	0	0	0	0	0	0	0	0	0	1	0	0	0	1	0	0	1	1	0	1	1	1	1	0	0	1	0
Survey of Labour and Income Dynamics (SLID)	2011	PUMF-D	1	1	0	1	1	1	0	0	1	1	0	0	0	1	1	1	0	1	1	0	0	0	0	0	0	1	1	0	0	0	1	0	0	1	1	0	0	1	0	1	1	1	1	0	0	1	1
Survey of Literacy Skills Used in Daily Activities	1989	PUMF-D	1	0	1	1	0	0	0	0	0	1	0	1	1	1	1	1	0	1	1	1	1	0	0	1	0	0	0	0	0	0	0	0	1	1	1	0	0	1	0	1	1	0	1	0	0	1	1
Survey of Reading and Buying Books	2005	PUMF-D	1	0	0	1	1	1	0	0	1	0	0	0	0	0	0	1	0	1	1	0	1	0	0	1	0	1	1	0	0	1	1	0	1	1	1	1	1	1	0	1	1	0	1	1	0	1	0
Survey of Selected Leisure Time Activities	1975	PUMF-D	1	0	0	1	0	0	0	0	0	1	0	0	1	1	1	1	0	0	1	0	0	0	0	0	0	0	0	0	0	0	0	0	1	1	1	0	0	1	0	1	1	1	1	0	0	1	0
Survey of Volunteer Activity	1987	PUMF-D	1	0	1	1	0	1	0	0	1	1	0	0	0	1	1	1	0	0	1	0	0	0	0	0	0	0	0	0	0	0	1	0	1	1	0	0	0	0	0	1	1	1	1	1	1	1	0
Survey of Volunteer Workers	1979-80	PUMF-D	0	0	0	0	0	0	0	0	0	1	0	0	0	1	1	1	0	0	1	0	0	0	0	0	0	0	0	0	0	0	0	0	1	1	0	0	0	0	0	1	1	1	1	0	0	1	0
Survey of Voters and Non-Voters	2002	PUMF-D	1	0	0	1	1	0	0	0	1	1	0	0	0	1	0	0	0	1	1	0	0	0	0	0	0	0	0	0	1	0	0	1	1	1	1	0	0	1	0	1	1	1	1	1	0	1	1
Survey on Smoking in Canada	1994-1995	PUMF-D	1	1	0	1	0	0	0	0	0	1	0	0	0	1	1	0	0	1	1	0	0	0	0	0	0	0	0	0	0	1	0	0	0	1	1	0	1	1	0	1	1	1	1	0	0	1	0
Survey on the Importance of Wildlife/Nature to Canadians	1996	PUMF-D	1	0	0	1	0	1	0	0	1	1	0	0	0	1	1	1	0	0	1	0	0	0	0	0	0	0	0	0	0	0	0	0	1	1	1	0	0	1	0	1	1	1	1	0	0	1	0
Tourism Attitude and Motivation Study	1983	PUMF-D	1	0	0	1	1	1	0	0	1	1	0	0	0	1	1	1	0	0	1	0	0	0	0	0	0	0	0	0	0	1	1	0	0	1	1	0	0	1	0	1	1	1	1	0	0	1	0
Travel Activities and Motivation Survey (TAMS)	2006	PUMF-D	1	0	1	1	1	1	0	0	1	1	0	0	0	1	1	1	0	1	1	0	0	0	0	0	0	0	0	0	0	1	1	0	0	1	1	1	0	1	0	1	1	0	1	0	0	1	1
Travel Survey of Residents of Canada (TSRC)	2015	PUMF-D	1	0	0	1	0	1	0	0	1	1	0	0	0	1	1	0	0	0	1	0	0	0	0	0	1	0	1	0	0	0	1	0	0	1	1	0	0	1	0	1	1	0	1	0	0	1	0
[truncated: 11 more columns]
